# Supplementary material for: β-Arrestin-1 is required for adaptive β-cell mass expansion during obesity
Source: Nat Commun. 2021 Jun 7;12:3385. doi: 10.1038/s41467-021-23656-1 (PMC8184739; doi:10.1038/s41467-021-23656-1)
Supplement: Supplementary file 3 — Source Data [file 41467_2021_23656_MOESM3_ESM.xlsx]

## Sheet: Figure 1
Figure 1A
	Control			beta-barr1-KO
0	24.7286	0.609218	14	23.7437	0.444501	16
1	28.0214	0.837984	14	26.9	0.752773	16
2	30.5714	1.02927	14	30.05	1.01604	16
3	34.4286	1.40656	14	34.1437	1.18722	16
4	37.6214	1.46554	14	37.35	1.29444	16
5	40.1571	1.49298	14	39.6125	1.33962	16
6	43.15	1.53034	14	42.75	1.40671	16
7	45.1214	1.63442	14	45.0375	1.45278	16
8	47.4429	1.54897	14	47.2	1.56269	16
	Mean	SEM	N	Mean	SEM	N
Figure 1B						Figure 1C
	Control	beta-barr1-KO	Control	beta-barr1-KO		Control	beta-barr1-KO	Control	beta-barr1-KO
	Fasted		Fed			Fasted		Fed
Number of values	14	16	16	16		8	8	16	16
Minimum	56	79	144	154		1.266	1.4	5.5	4.506
Maximum	133	273	195	452		3.973	3.558	53.43	19.46
Range	77	194	51	298		2.707	2.159	47.93	14.95
Mean	102.3	157.1	166.7	238.4		2.424	2.28	25.09	12.09
Std. Deviation	25.93	56.92	16.08	89.48		1.057	0.6541	13.11	4.518
Std. Error of Mean	6.931	14.23	4.019	22.37		0.3735	0.2312	3.278	1.129
Figure 1D
	Control			beta-barr1-KO				AUC
	Mean	SEM	N	Mean	SEM	N			Control	beta-barr1-KO
0	100	0	13	100	0	16		N=	13	16
15	83.6613	4.81609	13	79.0301	4.64382	16
30	63.5385	4.41656	13	60.0764	4.21376	16		Mean	315.3	293.5
60	75.2288	5.63208	13	66.0528	4.7379	16		Std. Deviation	56.53	57.05
90	85.7541	4.13295	13	76.5967	3.49278	16		Std. Error of Mean	15.68	14.26
Figure 1E
	Control			beta-barr1-KO				AUC
	Mean	SEM	N	Mean	SEM	N			Control	beta-barr1-KO
0	102.286	6.93092	14	157.062	14.2298	16		N=	14	16
15	323.429	23.8295	14	445.625	30.8955	16
30	361.071	25.0179	14	478.625	28.5058	16		Mean	2152	3273
60	284.714	22.8868	14	449.688	35.2098	16		Std. Deviation	576.2	996.5
90	231.786	20.3254	14	390.812	36.0644	16		Std. Error of Mean	154	249.1
120	202.286	16.6649	14	349.312	35.3921	16
Figure 1F
	Control			beta-barr1-KO				AUC
	Mean	SEM	N	Mean	SEM	N			Control	beta-barr1-KO
0	95.1818	5.15014	11	148	11.4838	12		N=	11	12
15	249.455	12.6508	11	395.75	24.4094	12
30	244.182	9.40002	11	402.667	22.8673	12		Mean	1448	2560
60	168.455	9.90625	11	320.333	24.3178	12		Std. Deviation	158.3	641.2
90	152.727	7.10581	11	291	28.4435	12		Std. Error of Mean	47.73	185.1
120	141.818	7.36308	11	263.75	29.6204	12
Figure 1G
	Control			beta-barr1-KO				AUC
	Mean	SEM	N	Mean	SEM	N			Control	beta-barr1-KO
0	2.78661	0.393683	6	2.09731	0.163762	7		N=	6	7
5	4.17499	0.583726	6	2.39709	0.152866	7
15	5.10002	0.628341	6	2.48588	0.178673	7		Mean	12.94	7.268
30	4.54032	0.606064	6	2.67252	0.169178	7		Std. Deviation	3.585	0.9831
								Std. Error of Mean	1.464	0.3716
Figure 1H
	Control			beta-barr1-KO				AUC
	Mean	SEM	N	Mean	SEM	N			Control	beta-barr1-KO
0	6.5692	0.83882	8	5.00627	0.679011	8		N=	8	8
5	17.6174	3.04278	8	9.61247	1.558	8
15	34.5445	5.51648	8	14.3919	1.7199	8		Mean	67.55	34.1
30	24.1966	4.15359	8	15.1889	2.39343	8		Std. Deviation	28.67	12.02
								Std. Error of Mean	10.14	4.25
Figure 1I
	Control			beta-barr1-KO				AUC
	Mean	SEM	N	Mean	SEM	N			Control	beta-barr1-KO
0	27.1385	5.61742	8	13.3981	1.59721	8		N=	8	8
5	33.9864	4.92664	8	19.3841	2.82281	8
15	59.1361	7.36352	8	32.9301	4.36466	8		Mean	129.1	72.25
30	44.7678	7.65226	8	26.4537	3.69357	8		Std. Deviation	49	26.19
								Std. Error of Mean	17.32	9.261
Figure 1J								Figure 1K								Figure 1L
	Control			beta-barr1-KO					Control			beta-barr1-KO					Control	beta-barr1-KO
	Mean	SEM	N	Mean	SEM	N			Mean	SEM	N	Mean	SEM	N		N=	7	7
0	0.0332947	0.0109928	4	0.0215609	0.00230077	6		1	0.0340181	0.0119277	6	0.0171907	0.00443857	6
																Mean	2909	1303
2	0.0277058	0.00807277	4	0.0148735	0.000763955	5		3	0.0318287	0.0113153	6	0.0181867	0.00374955	6		Std. Deviation	1294	269.5
3	0.0292622	0.00984319	4	0.0136753	0.00115669	6		4	0.0332456	0.0128023	6	0.0198044	0.00348855	6		Std. Error of Mean	489.1	101.9
4	0.0303699	0.0122346	4	0.0127339	0.00148832	6		5	0.0379754	0.0132743	6	0.0277541	0.00579281	6
5	0.0278769	0.00793693	4	0.0125806	0.00213833	6		6	0.106798	0.0290024	6	0.104419	0.0372395	6
6	0.110517	0.0378594	4	0.0759044	0.0171857	6		7	0.035008	0.0125306	6	0.0272634	0.00651868	6
7	0.444849	0.17581	4	0.199292	0.0331822	5
8	0.255477	0.055898	4	0.19799	0.0345679	6
10	0.183546	0.0436907	4	0.0723932	0.0120917	5
12	0.115507	0.0365377	4	0.0576686	0.0175221	6
14	0.186434	0.0258877	4	0.101113	0.0265473	6
25	0.0500257	0.012679	4	0.0229783	0.00560309	6
35	0.047234	0.0134535	4	0.0171907	0.00443857	6

## Sheet: Figure 2
Figure 2A				Figure 2B				Figure 2C				Figure 2D				Figure 2E
	Control	beta-barr1-KO			Control	beta-barr1-KO			Control	beta-barr1-KO			Control	beta-barr1-KO			Control	beta-barr1-KO
N=	8	9		N=	9	15		N=	75	73		N=	9	15		N=	4	4
Mean	4.401	2.66		Mean	2894	2074		Mean	126.2	98.68		Mean	4.98	3.972		Mean	0.3122	0.06124
Std. Deviation	2.078	1.078		Std. Deviation	874.3	585.7		Std. Deviation	28.32	25.51		Std. Deviation	2.514	1.144		Std. Deviation	0.1771	0.09383
Std. Error of Mean	0.7348	0.3595		Std. Error of Mean	291.4	151.2		Std. Error of Mean	3.27	2.986		Std. Error of Mean	0.838	0.2954		Std. Error of Mean	0.08857	0.04692
Figure 2D
	Cav1.2				Cav1.3				Ins2				Irs2				Pdx1				Mafa				Gck
	Control	beta-barr1-KO			Control	beta-barr1-KO			Control	beta-barr1-KO			Control	beta-barr1-KO			Control	beta-barr1-KO			Control	beta-barr1-KO			Control	beta-barr1-KO
Number of values	5	4		Number of values	5	4		Number of values	4	4		Number of values	5	5		Number of values	5	4		Number of values	5	4		Number of values	5	5
Minimum	0.05542	0.02797		Minimum	0.1713	0.1624		Minimum	2826	1388		Minimum	0.04977	0.08451		Minimum	0.3558	0.27		Minimum	0.02396	0.01278		Minimum	0.1109	0.1213
Maximum	0.07152	0.08016		Maximum	0.298	0.2992		Maximum	4767	3638		Maximum	0.1078	0.1103		Maximum	0.5913	0.3485		Maximum	0.07212	0.01994		Maximum	0.2424	0.2514
Range	0.0161	0.05219		Range	0.1267	0.1368		Range	1941	2250		Range	0.05798	0.02582		Range	0.2355	0.07854		Range	0.04816	0.00716		Range	0.1315	0.13
Mean	0.06381	0.05916		Mean	0.2472	0.2476		Mean	3817	2565		Mean	0.08834	0.09514		Mean	0.4821	0.3057		Mean	0.04268	0.01614		Mean	0.1621	0.1647
Std. Deviation	0.0064	0.02224		Std. Deviation	0.05405	0.06429		Std. Deviation	792.7	942.7		Std. Deviation	0.02325	0.01057		Std. Deviation	0.1097	0.03291		Std. Deviation	0.02022	0.003		Std. Deviation	0.05383	0.05195
Std. Error of Mean	0.002862	0.01112		Std. Error of Mean	0.02417	0.03214		Std. Error of Mean	396.4	471.4		Std. Error of Mean	0.0104	0.004728		Std. Error of Mean	0.04908	0.01646		Std. Error of Mean	0.009043	0.0015		Std. Error of Mean	0.02407	0.02323
	Sur1				Kir6.2				Pcx				Glut2				Epac2				Ucp2				Nkx6.1
	Control	beta-barr1-KO			Control	beta-barr1-KO			Control	beta-barr1-KO			Control	beta-barr1-KO			Control	beta-barr1-KO			Control	beta-barr1-KO			Control	beta-barr1-KO
Number of values	5	5		Number of values	5	5		Number of values	5	4		Number of values	5	5		Number of values	5	5		Number of values	5	5		Number of values	5	5
Minimum	1.254	0.9767		Minimum	0.1503	0.1689		Minimum	0.06837	0.06512		Minimum	0.5	0.1935		Minimum	0.1183	0.1068		Minimum	0.6765	0.7824		Minimum	1.465	1.236
Maximum	2.059	2.414		Maximum	0.312	0.2991		Maximum	0.1287	0.1335		Maximum	1.078	0.5342		Maximum	0.2253	0.2103		Maximum	1.267	1.317		Maximum	2.193	2.087
Range	0.8045	1.438		Range	0.1617	0.1302		Range	0.06032	0.06834		Range	0.5781	0.3407		Range	0.1069	0.1036		Range	0.5901	0.5343		Range	0.7275	0.8501
Mean	1.602	1.454		Mean	0.2208	0.2235		Mean	0.1035	0.1042		Mean	0.6862	0.396		Mean	0.1654	0.1559		Mean	0.9158	1.047		Mean	1.76	1.602
Std. Deviation	0.3068	0.5629		Std. Deviation	0.06104	0.0523		Std. Deviation	0.02268	0.02858		Std. Deviation	0.2306	0.1493		Std. Deviation	0.04008	0.03858		Std. Deviation	0.2517	0.2095		Std. Deviation	0.2775	0.3233
Std. Error of Mean	0.1372	0.2517		Std. Error of Mean	0.0273	0.02339		Std. Error of Mean	0.01014	0.01429		Std. Error of Mean	0.1031	0.06679		Std. Error of Mean	0.01793	0.01725		Std. Error of Mean	0.1125	0.09371		Std. Error of Mean	0.1241	0.1446
	Snap25				Stx1a				Vamp2				Ngn3				NeuroD1				Cdk2
	Control	beta-barr1-KO			Control	beta-barr1-KO			Control	beta-barr1-KO			Control	beta-barr1-KO			Control	beta-barr1-KO			Control	beta-barr1-KO
Number of values	5	4		Number of values	5	5		Number of values	5	4		Number of values	4	4		Number of values	5	5		Number of values	5	5
Minimum	0.02045	0.0422		Minimum	0.0269	0.02928		Minimum	0.8564	0.8494		Minimum	0.00136	0.00409		Minimum	0.409	0.3412		Minimum	0.0145	0.01732
Maximum	0.03713	0.06663		Maximum	0.04095	0.06056		Maximum	1.256	1.447		Maximum	0.00206	0.00716		Maximum	0.6766	0.9318		Maximum	0.02297	0.02836
Range	0.01668	0.02443		Range	0.01405	0.03128		Range	0.3992	0.598		Range	0.0007	0.00307		Range	0.2676	0.5905		Range	0.00847	0.01104
Mean	0.02759	0.0577		Mean	0.03321	0.04235		Mean	1.05	1.246		Mean	0.00167	0.005458		Mean	0.5389	0.5278		Mean	0.01871	0.02297
Std. Deviation	0.006998	0.01093		Std. Deviation	0.005321	0.01179		Std. Deviation	0.1702	0.2692		Std. Deviation	0.000359	0.001332		Std. Deviation	0.09739	0.2519		Std. Deviation	0.003523	0.004067
Std. Error of Mean	0.003129	0.005465		Std. Error of Mean	0.00238	0.005272		Std. Error of Mean	0.07612	0.1346		Std. Error of Mean	0.0001795	0.0006661		Std. Error of Mean	0.04355	0.1127		Std. Error of Mean	0.001576	0.001819

## Sheet: Figure 3
Figure 3B
	Control	beta-barr1-KO
N=	4	4
Mean	0.7287	0.118
Std. Deviation	0.2571	0.04542
Std. Error of Mean	0.1285	0.02271
Figure 3C
		Mean	Std. Deviation	Std. Error	N
Control-GFP	2.8 mM	2.22412	1.43293	0.41365	12
KO-GFP		1.16126	0.910135	0.303378	9
Control-Pdx1		1.94161	0.99845	0.288228	12
KO-Pdx1		2.24447	1.87469	0.565241	11
Control-GFP	28 mM	4.50679	3.31009	0.955541	12
KO-GFP		2.22613	1.16446	0.4117	8
Control-Pdx1		3.35265	1.49917	0.432772	12
KO-Pdx1		3.87458	1.96926	0.593754	11
Figure 3D
Cdkn3			Gsk3b			E2f7			Cdk1			Ccna2
Mean	-5		Mean	-4.022		Mean	-2.193		Mean	-1.889		Mean	-1.691
SD	0		SD	0		SD	0		SD	0.205		SD	0.026
N	6		N	6		N	6		N	6		N	6
Ccnb2			Ccnb1			Ccne1			Ccnd2			Hdac7
Mean	-1.691		Mean	-1.658		Mean	-1.37		Mean	-1.104		Mean	-1.016
SD	0.022		SD	0.059		SD	0		SD	0		SD	0
N	6		N	6		N	6		N	6		N	6

## Sheet: Figure 4
Figure 4A
Barr1				Barr2				Pdx1
	Control	barr1 siRNA			Control	barr1 siRNA			Control	barr1 siRNA
N=	4	4		N=	3	3		N=	3	3
Mean	1	0.1492		Mean	1	0.8926		Mean	1	0.6348
Std. Deviation	0	0.09352		Std. Deviation	0	0.1821		Std. Deviation	0	0.283
Std. Error of Mean	0	0.04676		Std. Error of Mean	0	0.1052		Std. Error of Mean	0	0.1634
Figure 4B
Pdx1				Mafa				INS				Barr1				Barr2
	Control	barr1 siRNA			Control	barr1 siRNA			Control	barr1 siRNA			Control	barr1 siRNA			Control	barr1 siRNA
N=	5	5		N=	5	5		N=	5	5		N=	5	5		N=	5	5
Mean	4.178	2.209		Mean	0.3822	0.2113		Mean	948.7	714.9		Mean	0.1059	0.007176		Mean	0.5058	0.4153
Std. Deviation	0.5384	1.022		Std. Deviation	0.06117	0.09327		Std. Deviation	110.8	223.9		Std. Deviation	0.02177	0.001248		Std. Deviation	0.07371	0.0901
Std. Error of Mean	0.2408	0.4569		Std. Error of Mean	0.02735	0.04171		Std. Error of Mean	49.53	100.1		Std. Error of Mean	0.009737	0.0005583		Std. Error of Mean	0.03297	0.0403
Figure 4C
	Control			BARR1 siRNA
	1 mM	20 mM	KCl	1 mM	20 mM	KCl
N=	4	4	3	4	4	4
Mean	1	1.692	5.61	1	1.169	6.834
Std. Deviation	0	0.464	2.141	0	0.4168	1.239
Std. Error of Mean	0	0.232	1.236	0	0.2084	0.6197

## Sheet: Figure 5
Figure 5B
BARR1	Control	beta-barr1-KO		PDX1	Control	beta-barr1-KO		P-AKT (473)	Control	beta-barr1-KO		P-AKT (473)	Control	beta-barr1-KO
N=	13	13		N=	12	13		N=	13	13		N=	13	13
Mean	0.7654	0.1794		Mean	0.761	0.5479		Mean	0.9886	0.8249		Mean	0.957	0.822
Std. Deviation	0.1968	0.05073		Std. Deviation	0.2644	0.1961		Std. Deviation	0.2309	0.2862		Std. Deviation	0.1313	0.132
Std. Error of Mean	0.05457	0.01407		Std. Error of Mean	0.07632	0.05439		Std. Error of Mean	0.06404	0.07939		Std. Error of Mean	0.03643	0.03661
P-FOXO1	Control	beta-barr1-KO		P-CREB	Control	beta-barr1-KO		P-ERK	Control	beta-barr1-KO		P-GSK3b	Control	beta-barr1-KO
N=	13	13		N=	13	13		N=	10	10		N=	10	10
Mean	1.082	1.069		Mean	1.032	1.394		Mean	0.6218	0.6805		Mean	0.8615	1.266
Std. Deviation	0.4662	0.2446		Std. Deviation	0.3802	0.6173		Std. Deviation	0.1166	0.1009		Std. Deviation	0.3292	0.5561
Std. Error of Mean	0.1293	0.06785		Std. Error of Mean	0.1054	0.1712		Std. Error of Mean	0.03688	0.03191		Std. Error of Mean	0.1041	0.1759
IRS-2	Control	beta-barr1-KO
N=	13	12
Mean	0.2568	0.2892
Std. Deviation	0.1431	0.1644
Std. Error of Mean	0.03969	0.04746

## Sheet: Figure 6
Figure 6A
	ctrl pGL3	ctrl Pdx1-pGL3	b1-siRNA pGL3	b1-siRNA Pdx1-pGL3
Number of values	4	4	4	4
Minimum	4.9	100	5.668	60.54
Maximum	5.755	100	9.349	86.77
Range	0.8551	0	3.681	26.23
Mean	5.28	100	7.297	74.96
Std. Deviation	0.3539	0	1.79	13.68
Std. Error of Mean	0.1769	0	0.8949	6.842
Figure 6C				Figure 6D
	Control	barr1 siRNA			Control	barr1 siRNA
N=	4	4		N=	4	4
Mean	1	0.6224		Mean	1	0.6065
Std. Deviation	0	0.2985		Std. Deviation	0	0.08696
Std. Error of Mean	0	0.1492		Std. Error of Mean	0	0.04348

## Sheet: Figure 7
Figure 7A
weeks	Control			RIPII-barr1
4	15.775	0.672615	8	16.5	0.707359	8
5	18.1	0.673212	8	18.775	0.823483	8
6	21.925	1.10207	8	22.9375	0.967865	8
7	24.6375	1.34137	8	26.5375	1.34256	8
8	27.6625	1.457	8	29.725	1.52172	8
9	29.725	1.37253	8	32.65	1.60323	8
10	31.4125	1.5787	8	34.1125	1.65361	8
11	34.4	1.54122	8	35.5375	1.88821	8
12	36.8375	1.57525	8	38.975	1.92945	8
13	39.85	1.46775	8	42.0125	1.70728	8
14	40.4875	1.48245	8	42.05	1.49762	8
	Mean	SEM	N	Mean	SEM	N
Figure 7B						Figure 7C
	Control	RIPII-barr1	Control	RIPII-barr1		Control	RIPII-barr1	Control	RIPII-barr1
	Fasted		Fed			Fasted		Fed
Number of values	11	10	8	8		8	8	8	8
Minimum	105	103	231	176		0.3982	1.162	4.88	10.2
Maximum	195	183	318	264		5.57	6.085	16.64	18.56
Range	90	80	87	88		5.172	4.923	11.76	8.363
Mean	142.4	134.7	260.8	214		2.712	3.726	13.02	14.93
Std. Deviation	30.15	28.94	28.44	30.37		1.499	1.632	4.141	2.689
Std. Error of Mean	9.092	9.152	10.06	10.74		0.5301	0.5772	1.464	0.9507
Figure 7D
	Control			RIPII-barr1				AUC
	Mean	SEM	N	Mean	SEM	N			Control	RIPII-barr1
0	129.5	10.2786	6	127.75	15.4339	8		N=	6	8
15	371.667	41.2429	6	323.125	30.7951	8
30	430.333	40.6503	6	365.25	23.8303	8		Mean	2732	2137
60	391.667	35.5918	6	289.625	24.8689	8		Std. Deviation	720.4	447.9
90	306.5	45.5776	6	221.25	18.4243	8		Std. Error of Mean	294.1	158.4
120	253.333	31.866	6	180.375	13.8344	8
Figure 7E
	Control			RIPII-barr1				AUC
	Mean	SEM	N	Mean	SEM	N			Control	RIPII-barr1
0	118.25	5.54124	8	111.9	8.88	10		N=	8	10
15	330	17.5835	8	280.7	8.28928	10
30	314.625	26.3764	8	239.1	26.0621	10		Mean	1688	1368
60	202	19.4532	8	162.9	17.3599	10		Std. Deviation	322.7	329
90	147.5	8.99603	8	119.9	9.48619	10		Std. Error of Mean	114.1	104
120	128	6.76123	8	106.7	6.62998	10
Figure 7F
	Control			RIPII-barr1				AUC
	Mean	SEM	N	Mean	SEM	N			Control	RIPII-barr1
0	100	0	16	100	0	20		N=	16	20
15	98.9741	2.82442	16	89.2536	3.40593	20
30	80.2138	3.17221	16	69.3698	3.16993	20		Mean	344.3	316.3
60	74.4299	3.55815	16	69.5716	3.13496	20		Std. Deviation	29.51	43.22
90	81.3888	3.29313	16	76.1741	4.2139	20		Std. Error of Mean	7.377	9.665
Figure 7G
	Control			RIPII-barr1				AUC
	Mean	SEM	N	Mean	SEM	N			Control	RIPII-barr1
0	2.62061	0.268532	6	3.7258	0.577164	8		N=	7	8
5	3.56714	0.156653	7	5.83178	0.863268	8
15	3.1565	0.152729	7	5.37385	0.785733	8		Mean	9.225	15.58
30	3.31284	0.159561	7	5.0324	0.690394	8		Std. Deviation	1.163	6.197
								Std. Error of Mean	0.4397	2.191
Figure 7H
	Control			RIPII-barr1				AUC
	Mean	SEM	N	Mean	SEM	N			Control	RIPII-barr1
0	14.186	1.02653	7	14.9328	0.950727	8		N=	7	8
5	14.0551	0.598875	7	16.8976	0.493957	8
15	16.5198	0.632016	7	18.6738	0.306156	8		Mean	5.401	8.576
30	15.6667	0.86506	7	19.0175	0.361276	8		Std. Deviation	2.035	2.786
								Std. Error of Mean	0.7692	0.9851
Figure 7I
	Control			RIPII-barr1				AUC
	Mean	SEM	N	Mean	SEM	N			Control	RIPII-barr1
0	10.7226	1.56511	5	10.8257	1.22236	9		N=	5	9
5	15.8095	3.94439	5	23.3677	2.41074	9
15	27.914	6.54374	5	42.7446	4.23142	9		Mean	63.98	95.62
30	29.7778	7.23185	5	48.1927	6.2544	9		Std. Deviation	32.19	28.34
								Std. Error of Mean	14.4	9.446
Figure 7J				Figure 7K				Figure 7L
	Control	RIPII-barr1			Control	RIPII-barr1			Control	RIPII-barr1
N=	6	11		N=	9	12		N=	9	12
Mean	676.1	2090		Mean	4.396	6.845		Mean	2109	2760
Std. Deviation	361.6	1393		Std. Deviation	1.419	2.478		Std. Deviation	498.5	697.2
Std. Error of Mean	147.6	420.2		Std. Error of Mean	0.473	0.7152		Std. Error of Mean	166.2	201.3

## Sheet: Suppl. Fig. 1
	HFD					Std Chow
	Control	beta-barr1-KO	Control	beta-barr1-KO		Control	beta-barr1-KO	Control	beta-barr1-KO
	Fasted		Fed			Fasted		Fed
Number of values	8	16	8	16		5	7	6	5
Mean	4.854	4.762	14.36	14.42		5.358	4.171	3.716	3.705
Std. Deviation	3.003	3.563	4.671	4.574		4.424	1.086	1.825	0.773
Std. Error of Mean	1.062	0.8908	1.652	1.143		1.978	0.4105	0.7449	0.3457

## Sheet: Suppl. Fig. 2
Suppl. Fig 2A				Suppl. Fig 2B
	Control	beta-barr1-KO			Control	beta-barr1-KO
N	5	5		N	3	5
Mean	0.174	0.1359		Mean	0.02809	0.02814
Std. Deviation	0.06016	0.131		Std. Deviation	0.002293	0.007723
Std. Error of Mean	0.0269	0.05857		Std. Error of Mean	0.001324	0.003454

## Sheet: Suppl. Fig. 4
Figure S4B				Figure S4C
	Control	beta-barr1-KO			Control	beta-barr1-KO
N=	23	18		N=	22	19
Mean	0.7403	0.3668		Mean	2.178	2.735
Std. Deviation	0.2683	0.1685		Std. Deviation	0.6276	0.7931
Std. Error of Mean	0.05593	0.03972		Std. Error of Mean	0.1338	0.1819

[truncated: 3 more sheets: Suppl. Fig. 8, Suppl. Fig. 9, Uncropped blots]
